# Supplementary material for: Blocking ERK-DAPK1 Axis Attenuates Glutamate Excitotoxicity in Epilepsy
Source: Int J Mol Sci. 2022 Jun 7;23(12):6370. doi: 10.3390/ijms23126370 (PMC9223430; doi:10.3390/ijms23126370)
Supplement: Supplementary file 1 [file ijms-23-06370-s001.zip]

Archive with 1 entries (1 files):
- ijms-1701039-supplementary.pdf
